# Supplementary material for: Organic Pollutants Associated with Plastic Debris in Marine Environment: A Systematic Review of Analytical Methods, Occurrence, and Characteristics
Source: Int J Environ Res Public Health. 2023 Mar 10;20(6):4892. doi: 10.3390/ijerph20064892 (PMC10048819; doi:10.3390/ijerph20064892)
Supplement: Supplementary file 1 [file ijerph-20-04892-s001.zip]

Archive with 1 entries (1 files):
- ijerph-2199222-supplementary.pdf
